# Supplementary material for: Analysis of the Specific Expression Profile of Immune Cells in Infants and Young Children Infected with RSV and Construction of a Disease Prediction Model
Source: Trop Med Infect Dis. 2025 Dec 29;11(1):10. doi: 10.3390/tropicalmed11010010 (PMC12846271; doi:10.3390/tropicalmed11010010)
Supplement: Supplementary file 1 [file tropicalmed-11-00010-s001.zip]

Archive with 1 entries (1 files):
- tropicalmed-3851772-supplementary.pdf
